# Supplementary material for: SPONGE: simple prior omics network GEnerator
Source: Bioinformatics. 2025 Jun 27;41(7):btaf320. doi: 10.1093/bioinformatics/btaf320 (PMC12964359; doi:10.1093/bioinformatics/btaf320)
Supplement: btaf320_Supplementary_Data [file btaf320_supplementary_data.zip]

Archive with 3 entries (3 files):
- figure_s1.jpg
- figure_s2.jpg
- SPONGE_SD.pdf
